# Supplementary material for: Deciphering distinct spatial alterations in N-glycan expression profiles in the spinal cord and brain of male rats in a neuropathic pain model
Source: Cell Mol Biol Lett. 2025 Mar 11;30:31. doi: 10.1186/s11658-025-00709-7 (PMC11895249; doi:10.1186/s11658-025-00709-7)
Supplement: Supplementary file 2 [file 11658_2025_709_MOESM2_ESM.xlsx]

## Sheet: Supplementary Table. 6
Supplementary table.6 The N-glycan raw peak intensity lists obtained from MALDI MSI measurements in the ipsilateral and contralateral regions of the spinal cord (dorsal laminae I/II, III, IV/V/VI layers, ventral horn) and brain (thalamus, S1, S1HL, S2, M1, ACC, mPFC, IC) regions.
Dorsal laminae I/II layers (Ipsilateral)								Dorsal laminae I/II layers (Contralateral)								Dorsal lamina III layer (Ipsilateral)								Dorsal lamina III layer (Contralateral)								Dorsal laminae IV/V/VI layers (Ipsilateral)								Dorsal laminae IV/V/VI layers (Contralateral)								Ventral horn (Ipsilateral)
N-glycan	Sham 1	Sham 2	Sham 3	SNL 1	SNL 2	SNL 3		N-glycan	Sham 1	Sham 2	Sham 3	SNL 1	SNL 2	SNL 3		N-glycan	Sham 1	Sham 2	Sham 3	SNL 1	SNL 2	SNL 3		N-glycan	Sham 1	Sham 2	Sham 3	SNL 1	SNL 2	SNL 3		N-glycan	Sham 1	Sham 2	Sham 3	SNL 1	SNL 2	SNL 3		N-glycan	Sham 1	Sham 2	Sham 3	SNL 1	SNL 2	SNL 3		N-glycan	Sham 1
H3N2F0	287.175	336.354	284.207	270.063	333.676	252.551		H3N2F0	289.194	322.105	289.518	213.068	320.965	281.137		H3N2F0	315.492	345.599	322.156	320.617	345.069	304.234		H3N2F0	324.595	341.06	324.076	267.814	327.469	297.559		H3N2F0	335.29	346.697	322.139	335.234	338.195	329.351		H3N2F0	338.512	344.176	335.581	316.04	322.199	318.511		H3N2F0	337.218
H3N2F1	403.544	493.714	399.712	415.401	465.482	356.086		H3N2F1	380.824	440.621	390.428	293.902	442.261	376.641		H3N2F1	422.306	492.783	444.987	484.759	472.893	423.954		H3N2F1	429.785	455.89	425.777	368.831	432.12	393.337		H3N2F1	424.065	467.991	422.674	477.54	450.085	439.826		H3N2F1	426.096	446.955	428.348	411.282	409.259	401.179		H3N2F1	416.297
H4N2F0	545.091	591.992	492.192	481.941	571.565	451.539		H4N2F0	506.89	613.94	506.17	376.007	543.658	532.329		H4N2F0	587.865	642.099	559.667	599.73	626.414	556.531		H4N2F0	602.432	648.554	586.491	495.33	574.846	575.522		H4N2F0	629.568	659.88	603.448	635.247	630.22	626.273		H4N2F0	653.186	662.157	628.75	589.875	591.149	598.181		H4N2F0	614.956
H3N3F0	427.432	525.411	448.792	396.577	526.052	375.372		H3N3F0	436.653	463.523	457.089	311.399	514.309	405.276		H3N3F0	467.906	538.754	516.798	470.438	529.808	449.861		H3N3F0	476.617	501.174	503.667	390.996	512.652	426.861		H3N3F0	488.764	526.428	490.787	491.312	519.245	486.225		H3N3F0	497.184	512.135	509.482	457.593	479.187	459.627		H3N3F0	501.73
H5N2F0	7065.52	7028.56	5839.92	6365.46	6639.11	5762.43		H5N2F0	6499.78	7821.79	6329.08	4824.24	6066.22	6847.8		H5N2F0	7334.7	7472.18	6445.44	7259.79	7040.23	6725.26		H5N2F0	7565.37	7803.64	6821.54	6186.97	6396.95	7082.21		H5N2F0	7257.11	7509.34	6970.67	7332.63	7119.35	7181.26		H5N2F0	7520.71	7648.22	7206.11	6925.82	6770.92	6926.95		H5N2F0	6851.54
H3N3F1	1061.36	1278.79	990.539	1023.48	1234.48	951.477		H3N3F1	1005.96	1194.17	1017.85	698.143	1153.11	1008.74		H3N3F1	1162.39	1321.71	1157.57	1254.67	1297.63	1151		H3N3F1	1191.64	1278.33	1159.05	930.956	1171.11	1068.34		H3N3F1	1209.75	1307.32	1175.64	1290.76	1258.6	1242.27		H3N3F1	1227.72	1281.48	1195.17	1116.67	1123.72	1126.97		H3N3F1	1211.02
H4N3F0	394.283	531.774	470.255	384.403	552.435	367.276		H4N3F0	409.817	442.062	480.806	320.527	556.102	372.597		H4N3F0	433.525	530.19	510.508	462.169	547.636	433.853		H4N3F0	456.757	461.665	524.898	394.365	522.823	396.186		H4N3F0	452.801	504.689	478.805	472.31	512.037	468.487		H4N3F0	462.736	472.304	499.155	440.747	455.491	425.869		H4N3F0	462.639
H3N4F0	472.918	525.817	449.635	437.34	521.004	388.965		H3N4F0	453.518	503.695	449.193	320.719	481.983	419.376		H3N4F0	514.543	553.162	502.886	519.813	536.933	463.939		H3N4F0	522.871	532.136	505.656	422.48	490.254	451.157		H3N4F0	530.778	551.703	516.197	544.666	531.457	499.866		H3N4F0	541.733	546.179	528.824	495.586	484.636	472.341		H3N4F0	532.771
H5N2F1	133.17	170.505	157.393	137.802	157.088	118.362		H5N2F1	146.178	156.173	155.03	105.655	166.293	135.623		H5N2F1	144.684	174.474	166.389	154.822	162.668	136.38		H5N2F1	153.017	161.266	161.048	127.843	161.631	144.081		H5N2F1	150.667	171.167	158.62	159.03	158.766	153.084		H5N2F1	159.287	161.939	161.865	144.295	154.854	146.512		H5N2F1	154.973
H6N2F0	4732.45	4379.24	3477.39	3865.99	3906.64	3404.14		H6N2F0	4229.06	5029.97	3874.47	2826.33	3424.71	4103.57		H6N2F0	4960.28	4779.06	3881.45	4540.22	4186.42	4126.26		H6N2F0	5122.72	5034.57	4283.12	3746.32	3627.43	4318.07		H6N2F0	4958.03	4862.61	4405.6	4549.36	4291.69	4518.46		H6N2F0	5185.66	4936.02	4639.12	4325.57	3909.36	4276.72		H6N2F0	4800.1
H3N3F2	141.466	151.482	128.188	124.477	142.326	132.171		H3N3F2	151.995	167.461	135.776	98.4748	136.684	149.199		H3N3F2	169.084	166.812	151.73	152.227	160.893	152.269		H3N3F2	162.117	182.854	155.003	132.961	158.254	160.494		H3N3F2	187.194	185.276	170.456	174.944	172.959	171.764		H3N3F2	179.867	199.246	171.777	157.925	172.849	179.003		H3N3F2	179.004
H4N3F1	847.882	1224.07	943.396	827.286	1123.98	760.157		H4N3F1	840.765	1000.51	928.62	567.433	1148.17	803.303		H4N3F1	938.589	1214.9	1043.76	1001.57	1115.54	911.431		H4N3F1	976.108	1053.51	1036.5	749.978	1064.48	845.68		H4N3F1	966.37	1137.43	993.538	1011.04	1037.15	980.559		H4N3F1	1002.97	1040.38	1014.75	887.661	939.316	887.353		H4N3F1	983.373
H5N3F0	274.689	347.923	322.796	285.49	341.675	256.601		H5N3F0	277.805	312.238	317.967	203.975	340.187	266.159		H5N3F0	296.302	347.836	347.735	324.611	349.634	297.764		H5N3F0	300.749	317.011	342.788	250.157	325.261	273.6		H5N3F0	305.172	337.328	322.159	329.445	334.057	315.61		H5N3F0	312.824	319.839	337.622	278.696	301.157	281.46		H5N3F0	312.154
H3N4F1	3403.53	3411.24	2632.14	3415.01	3256.12	2762.63		H3N4F1	3136.19	3612.89	2877.8	2210.92	2647.08	2849.29		H3N4F1	3599.13	3586.71	3006.91	3925.5	3381.08	3247.97		H3N4F1	3730.88	3657	3169.74	2954.56	2777.14	2998.74		H3N4F1	3505.64	3538.83	3290.57	3892.2	3315.88	3380.1		H3N4F1	3631.18	3529.7	3321.65	3381.8	2838.01	2955.78		H3N4F1	3391.56
H4N4F0	408.042	498.602	444.839	366.778	497.764	345.657		H4N4F0	410.259	447.583	455.017	295.311	501.405	377.997		H4N4F0	438.971	505.573	488.53	434.801	502.822	406.325		H4N4F0	448.944	465.551	491.595	371.526	482.223	392.491		H4N4F0	459.034	496.492	471.291	451.706	480.666	434.768		H4N4F0	465.091	477.544	501.428	427.969	439.514	417.967		H4N4F0	470.815
H3N5F0	406.241	494.625	458.904	292.795	469.889	282.722		H3N5F0	397.802	434.079	441.43	262.199	498.775	345.793		H3N5F0	435.366	489.881	484.592	338.065	453.569	320.873		H3N5F0	443.207	438.533	465.184	333.734	456.515	362.021		H3N5F0	439.402	475.647	444.781	354.287	417.161	340.214		H3N5F0	449.095	446.739	445.275	376.989	420.417	365.343		H3N5F0	450.78
H7N2F0	3299.03	2927.96	2368.24	2263.39	2357.49	2104.24		H7N2F0	2888.42	3524.27	2600.87	1877.54	2262.41	2952.41		H7N2F0	3474.39	3278.25	2699.93	2730.08	2606.97	2580.93		H7N2F0	3591.3	3569.61	2910.2	2545.57	2490.72	3104.32		H7N2F0	3580.4	3492.09	3188.24	2808.49	2755.02	2903.31		H7N2F0	3773.81	3623.5	3309.46	3075.51	2822.46	3118.51		H7N2F0	3527.42
H4N3F2	241.318	243.548	203.99	246.54	243.166	232.493		H4N3F2	234.914	272.913	212.346	166.113	208.835	239.1		H4N3F2	265.926	267.984	234.48	279.749	275.152	268.586		H4N3F2	260.637	288.25	236.243	212.108	235.232	249.467		H4N3F2	277.032	278.898	252.844	300.308	288.692	292.665		H4N3F2	274.056	294.011	257.215	247.998	254.276	269.186		H4N3F2	257.192
H5N3F1	552.123	919.577	931.409	492.114	845.963	479.843		H5N3F1	555.011	636.128	767.277	355.262	1079.61	522.87		H5N3F1	586.458	859.677	925.019	581.396	788.478	551.94		H5N3F1	623.014	639.952	840.939	454.186	865.599	541.884		H5N3F1	592.708	780.678	739.333	581.202	706.344	591.725		H5N3F1	620.013	621.555	730.525	517.611	676.845	541.5		H5N3F1	648.161
H6N3F0	231.224	269.602	253.628	214.745	265.393	212.621		H6N3F0	233.171	260.034	263.74	154.631	259.146	220.873		H6N3F0	241.857	269.189	278.944	239.878	270.462	236.947		H6N3F0	247.783	261.628	278.944	190.821	252.423	225.792		H6N3F0	253.229	268.143	261.919	242.319	262.703	253.646		H6N3F0	253.855	261.5	279.396	210.865	242.126	234.891		H6N3F0	264.164
H3N4F2	163.526	157.077	137.4	136.29	148.215	140.572		H3N4F2	169.26	172.347	149.041	114.765	139.368	156.648		H3N4F2	185.212	175.705	171.385	164.925	166.348	162.144		H3N4F2	176.802	186.138	167.884	143.531	161.435	167.398		H3N4F2	201.828	189.768	182.899	185.614	173.184	179.664		H3N4F2	196.986	203.079	184.44	170.492	172.494	181.884		H3N4F2	193.724
H4N4F1	1810.9	2200.98	1757.8	1571.62	2006.27	1501.84		H4N4F1	1760.99	2058.22	1819.47	1145.88	1992.61	1675.35		H4N4F1	1995.98	2250.09	1996.28	1912.67	2033.93	1797.11		H4N4F1	2073.99	2153.79	2037.74	1529.99	1950.11	1752.94		H4N4F1	2005.23	2191.44	1961.16	1943.92	1937.03	1909.67		H4N4F1	2090.47	2119.6	2036.3	1801.28	1805.22	1800.11		H4N4F1	2003.25
H5N4F0	1083.13	1443.35	1313.68	957.671	1510.01	900.705		H5N4F0	1138.5	1197.98	1478.23	912.876	1566.57	924.398		H5N4F0	1163.68	1404.88	1414.07	1144.72	1404.99	1078.52		H5N4F0	1256.25	1205.43	1542.27	1087.28	1369.5	969.351		H5N4F0	1158.66	1308.91	1302.33	1137.69	1264.34	1146.41		H5N4F0	1225.4	1163.92	1392.96	1169.98	1083.25	1010.74		H5N4F0	1220.18
H3N5F1	3993.44	4434.41	3738.76	2629.27	3664.09	2366.73		H3N5F1	3879.91	4246	3803.23	2357.71	3960.72	3230.9		H3N5F1	4186.45	4395.89	3882.5	3042.7	3486.27	2782.19		H3N5F1	4491.4	4209.36	4028.89	3058.34	3663.31	3298.79		H3N5F1	3986.98	4185.28	3833.01	2967.69	3238.37	2838.43		H3N5F1	4228.74	3957.61	3806.22	3414.25	3351.23	3096.25		H3N5F1	4071.49
H4N5F0	250.511	342.627	331.929	196.105	368.71	197.399		H4N5F0	255.195	269.507	319.317	170.128	384.54	216.688		H4N5F0	266.43	328.132	341.54	221.721	335.711	218.082		H4N5F0	266.984	272.488	330.674	209.181	332.781	227.961		H4N5F0	274.92	307.099	296.252	241.826	302.928	229.624		H4N5F0	274.204	280.826	327.28	239.335	284.324	241.553		H4N5F0	307.91
H8N2F0	1871.74	1895.13	1510.3	1684.39	1718.79	1373.26		H8N2F0	1715.57	2088.73	1626.88	1198.07	1602.89	1657.67		H8N2F0	1946.38	2033.77	1651.1	1991.23	1813.39	1653.63		H8N2F0	2109.14	2060.89	1818.04	1593.66	1612.3	1726.15		H8N2F0	1918.46	1994.09	1754.83	1889.08	1770.77	1788.72		H8N2F0	2092.73	1950.09	1846.31	1840.42	1614.84	1660.29		H8N2F0	1854.55
H5N3F2	241.672	234.558	201.266	213.709	216.059	198.336		H5N3F2	238.114	271.259	215.924	163.439	192.098	231.084		H5N3F2	249.213	249.963	225.876	239.545	237.559	224.351		H5N3F2	246.98	274.601	233.654	201.133	213.244	231.917		H5N3F2	259.831	261.423	239.626	250.787	250.746	245.618		H5N3F2	259.452	275.67	247.095	226.548	231.825	235.753		H5N3F2	252.462
H6N3F1	431.821	545.087	517.281	371.081	477.942	356.682		H6N3F1	430.309	501.038	495.403	281.265	527.973	416.267		H6N3F1	445.846	543.621	533.811	422.158	483.918	408.982		H6N3F1	475.242	488.515	535.401	343.499	489.869	413.788		H6N3F1	446.541	509.722	486.403	419.142	466.245	432.523		H6N3F1	470.444	469.56	501.916	385.493	439.325	406.557		H6N3F1	454.902
H4N4F2	1168.31	1064.84	831.045	1155.59	1051.72	1046.12		H4N4F2	1103.12	1267.32	916.326	744.593	809.354	1088.11		H4N4F2	1237.85	1187.36	978.962	1383.36	1164.46	1240.67		H4N4F2	1329.76	1319.2	1029.98	1006.07	937.942	1148.62		H4N4F2	1234.18	1220.31	1117.03	1361.77	1194.39	1320.56		H4N4F2	1296.35	1277.66	1134.66	1168.49	1020.29	1150.42		H4N4F2	1112.84
H5N4F1	2212.78	2948.23	2432.23	1840.53	2793.41	1854.58		H5N4F1	2247.19	2592.1	2501.28	1354.34	2944.09	1998.08		H5N4F1	2409.54	2892.14	2624.91	2216.7	2693.02	2161.4		H5N4F1	2533.69	2616.17	2729.59	1776.76	2661.77	2051.47		H5N4F1	2410.06	2703.71	2438.81	2176.82	2432.07	2251.14		H5N4F1	2530.84	2530.23	2525.48	2043.1	2218.06	2093.16		H5N4F1	2516.46
H6N4F0	127.809	171.673	166.525	148.924	183.018	138.163		H6N4F0	144.169	151.088	169.162	104.915	168.648	128.965		H6N4F0	142.206	165.117	178.122	164.61	177.578	152.2		H6N4F0	141.148	146.41	174.691	121.002	157.814	131.361		H6N4F0	136.35	152.437	150.372	160.13	162.154	152.926		H6N4F0	141.166	141.817	171.564	128.215	137.979	130.481		H6N4F0	144.976
H4N5F1	1600.11	2212.52	1995.69	1209.58	2204.95	1127.41		H4N5F1	1605.29	1753.54	1986.65	964.718	2377.84	1351.81		H4N5F1	1710.89	2107.53	2045.91	1447.78	1960.46	1346.1		H4N5F1	1876.22	1753.73	2128.34	1277.58	1999.83	1385.49		H4N5F1	1648.94	1860.33	1782.77	1392.88	1655.66	1373.73		H4N5F1	1776.68	1642.23	1850.46	1456.12	1561.93	1350.5		H4N5F1	1765.42
H5N5F0	123.077	186.344	184.018	120.201	207.288	116.346		H5N5F0	139.646	146.748	181.082	95.0621	209.802	125.721		H5N5F0	141.499	173.649	193.844	136.373	188.198	132.007		H5N5F0	136.196	152.033	192.793	120.53	190.008	129.366		H5N5F0	142.281	163.07	164.086	142.898	168.027	136.462		H5N5F0	143.72	153.921	181.851	132.528	156.795	137.791		H5N5F0	153.92
H3N6F1	210.365	196.356	169.054	143.511	165.65	120.032		H3N6F1	202.725	216.675	182.549	136.908	181.152	165.556		H3N6F1	219.362	207.051	190.772	165.23	175.453	142.62		H3N6F1	217.542	223.406	189.995	170.39	188.309	173.354		H3N6F1	241.799	231.938	216.563	193.556	191.072	160.347		H3N6F1	236.078	245.456	209.839	208.842	206.216	186.017		H3N6F1	258.089
H9N2F0	2467.9	2370.2	1926.86	2309.83	2196.33	1895.67		H9N2F0	2270.01	2703.4	2091.1	1602.31	1920.73	2211.49		H9N2F0	2587.08	2588.72	2137.8	2729.72	2356.13	2270.34		H9N2F0	2796.75	2694.44	2327.64	2156.61	2016.5	2317.85		H9N2F0	2566.38	2600.55	2346.66	2660.61	2360.28	2480.74		H9N2F0	2763.93	2567.12	2437.83	2477.97	2075.93	2252.11		H9N2F0	2344.53
H6N3F2	185.798	186.918	173.586	175.545	177.227	171.026		H6N3F2	198.744	220.441	191.275	134.605	157.795	187.272		H6N3F2	197.428	199.427	187.262	188.506	188.866	185.932		H6N3F2	200.496	219.219	193.989	162.683	174.54	191.903		H6N3F2	201.889	202.559	195.896	194.621	196.609	198.193		H6N3F2	203.585	213.834	200.17	173.675	183.662	191.466		H6N3F2	202.363
H5N4F2	989.586	948.581	754.823	800.095	858.477	801.037		H5N4F2	986.211	1123.8	851.174	617.641	765.97	933.705		H5N4F2	1074.61	1043.61	894.793	968.269	966.364	945.745		H5N4F2	1140.04	1159.12	945.3	808.018	858.607	978.06		H5N4F2	1089.93	1100.08	985.685	998.903	1001.39	1046.59		H5N4F2	1146.75	1140.75	993.519	946.253	911.388	1002.12		H5N4F2	1025.35
H6N4F1	270.642	382.452	409.382	297.141	424.628	279.532		H6N4F1	299.021	307.316	384.668	200.241	405.124	263.013		H6N4F1	277.915	353.129	403.951	329.329	380.181	300.523		H6N4F1	294.897	300.073	399.996	235.891	343.946	258.079		H6N4F1	270.273	306.824	320.728	300.36	323.45	298.134		H6N4F1	274.934	275.413	332.494	240.858	264.425	248.798		H6N4F1	287.596
H4N5F2	1869.72	1549.01	1255.14	1308.04	1183.62	1215.22		H4N5F2	1864.6	1919.3	1442.81	1070.67	1105.83	1593.52		H4N5F2	1968.5	1690.22	1446.05	1539.64	1281.6	1437.79		H4N5F2	2183.57	1871.9	1578.81	1410.27	1214.59	1584.6		H4N5F2	1850.55	1678.61	1620.88	1472.25	1291.52	1467.85		H4N5F2	2001.71	1716.43	1603.19	1564.15	1274.22	1474.31		H4N5F2	1639.3
H5N5F1	681.59	1105.8	1099.38	642.081	1236.37	628.008		H5N5F1	735.235	830.06	1070.04	478.022	1328.11	669.616		H5N5F1	742.004	1028.81	1109.24	751.637	1070.96	723.834		H5N5F1	804.825	837.532	1154.53	609.126	1105.86	694.028		H5N5F1	716.088	876.614	863.152	696.148	845.008	707.841		H5N5F1	765.441	775.568	928.928	676.992	783.876	672.317		H5N5F1	743.837
H6N5F0	101.983	152.896	144.528	106.41	150.364	102.805		H6N5F0	122.451	128.636	151.278	96.9306	153.752	111.64		H6N5F0	118.255	148.465	158.787	130.196	148.251	121.711		H6N5F0	123.468	131.637	163.457	112.167	143.752	116.397		H6N5F0	124.504	139.747	143.411	133.45	135.285	127.516		H6N5F0	126.642	134.552	151.222	121.328	122.62	123.295		H6N5F0	129.238
H4N6F1	355.138	340.726	312.436	240.911	317.495	237.406		H4N6F1	345.684	358.255	314.411	214.871	324.774	301.557		H4N6F1	384.82	363.18	353.06	293.988	332.946	270.085		H4N6F1	382.689	373.886	341.74	281.272	329.962	314.459		H4N6F1	415.072	397.567	395.636	346.394	362.458	311.543		H4N6F1	424.82	411.17	380.27	371.215	363.497	343.937		H4N6F1	446.507
H10N2F0	105.328	109.171	91.2159	117.966	110.373	97.5913		H10N2F0	111.691	122.899	97.0382	84.8109	96.9964	100.156		H10N2F0	114.36	119.157	108.194	136.807	116.823	110.346		H10N2F0	124.799	122.045	112.914	109.813	101.993	110.723		H10N2F0	114.906	119.772	113.623	136.036	118.596	122.837		H10N2F0	123.879	120.818	116.232	121.304	103.498	111.249		H10N2F0	102.786
H5N4F3	525.999	542.573	415.093	448.279	510.295	450.133		H5N4F3	521.507	626.448	457.688	325.237	458.022	500.781		H5N4F3	568.175	576.624	489.001	525.705	550.803	510.17		H5N4F3	565.948	632.363	497.895	406.498	498.024	507.166		H5N4F3	573.097	584.619	499.595	538.211	558.375	537.897		H5N4F3	572.757	617.524	509.427	484.176	508.629	523.09		H5N4F3	534.309
H6N4F2	124.132	122.473	120.521	121.97	119.147	124.126		H6N4F2	140.297	142.784	135.782	88.4903	104.547	127.909		H6N4F2	136.647	128.666	131.17	136.442	124.178	129.422		H6N4F2	140.931	141.933	138.72	112.894	113.216	127.444		H6N4F2	137.604	132.53	137.516	134.875	127.109	132.895		H6N4F2	137.696	139.553	138.859	118.431	118.355	125.505		H6N4F2	138.173
H5N5F2	505.589	459.761	389.764	418.307	407.934	404.961		H5N5F2	499.756	557.759	426.343	320.511	364.538	476.178		H5N5F2	561.224	527.892	472.96	521.95	465.139	473.688		H5N5F2	582.319	581.804	488.139	436.103	431.805	490.69		H5N5F2	571.646	563.809	531.688	547.02	500.311	519.554		H5N5F2	597.039	604.422	534.194	526.932	472.378	517.711		H5N5F2	537.933
H6N5F1	502.795	684.168	625.021	443.056	650.251	472.59		H6N5F1	536.553	606.3	622.121	320.315	652.939	517.333		H6N5F1	574.47	687.835	667.039	544.822	636.643	539.659		H6N5F1	593.123	635.359	677.796	424.875	608.068	531.211		H6N5F1	587.293	652.929	603.782	544.033	580.779	571.428		H6N5F1	603.541	636.923	632.64	490.662	530.625	554.476		H6N5F1	600.703
H4N6F2	279.787	217.513	188.286	183.847	178.622	170.612		H4N6F2	272.711	270.665	213.606	170.984	176.561	232.61		H4N6F2	301.072	247.229	227.42	218.406	207.082	198.595		H4N6F2	301.212	281.02	227.624	222.832	210.092	242.714		H4N6F2	318.065	281.59	279.852	248.165	235.976	229.513		H4N6F2	323.117	303.532	273.419	274.314	250.833	261.875		H4N6F2	317.345
H5N6F1	240.154	272.536	282.346	180.982	254.094	183.545		H5N6F1	243.91	243.943	260.133	152.295	281.47	217.096		H5N6F1	259.276	270.159	304.221	215.257	252.349	201.475		H5N6F1	257.047	254.852	279.024	200.199	267.038	219.911		H5N6F1	273.139	270.509	283.269	235.429	249.305	219.095		H5N6F1	271.266	268.85	281.486	236.793	249.149	236.628		H5N6F1	279.831
H5N5F3	541.926	483.827	390.31	431.323	406.504	410.983		H5N5F3	533.687	592.644	434.665	339.032	376.827	480.726		H5N5F3	579.041	534.279	466.289	520.944	449.45	459.031		H5N5F3	595.514	597.463	478.844	441.111	429.721	485.412		H5N5F3	566.761	558.018	504.661	521.282	470.568	482.202		H5N5F3	583.704	597.59	506.472	518.277	457.408	488.334		H5N5F3	511.439
H6N5F2	388.964	368.229	306.828	281.912	307.51	310.833		H6N5F2	385.58	448.48	329.21	232.7	298.078	391.982		H6N5F2	441.43	428.192	373.322	349.314	370.853	371.97		H6N5F2	434.428	488.524	380.787	320.808	357.306	422.561		H6N5F2	470.18	490.888	427.332	409.171	412.182	435.207		H6N5F2	479.59	529.246	436.676	413.541	410.222	470.301		H6N5F2	446.686
H5N6F2	269.016	220.584	210.009	200.498	196.465	206.446		H5N6F2	277.609	266.368	224.849	171.028	187.616	246.018		H5N6F2	291.816	248.24	245.719	234.578	220.483	227.865		H5N6F2	291.877	276.47	240.41	221.695	221.634	256.817		H5N6F2	296.149	271.849	272.832	256.193	243.513	248.492		H5N6F2	301.27	291.987	265.217	262.395	241.872	265.391		H5N6F2	279.164
H6N6F1	196.573	231.465	242.245	169.953	225.959	176.459		H6N6F1	211.618	217.325	229.41	136.863	241.02	202.526		H6N6F1	217.289	235.843	261.95	204.815	229.238	196.652		H6N6F1	214.526	231.704	250.189	172.192	239.69	207.513		H6N6F1	228.183	230.69	240.802	212.013	224.214	204.655		H6N6F1	221.091	235.591	241.799	200.873	216.924	213.606		H6N6F1	228.596
H5N7F1	42.4232	43.4758	32.9688	33.4148	52.4255	24.2063		H5N7F1	51.3719	58.485	38.6342	26.7166	49.1063	42.9427		H5N7F1	59.7461	55.0536	41.6039	52.7124	60.5543	40.8587		H5N7F1	65.311	65.5371	51.7145	48.2782	59.3274	47.8138		H5N7F1	66.7048	70.5727	66.2044	71.4758	72.9334	53.0523		H5N7F1	76.8084	72.9596	64.5031	74.6135	68.9078	58.1632		H5N7F1	82.971
H6N5F3	494.244	467.961	368.216	345.306	383.895	362.97		H6N5F3	470.383	584.038	399.888	295.509	378.127	473.027		H6N5F3	556.54	552.156	467.982	445.873	462.602	428.178		H6N5F3	538.138	632.594	459.327	411.11	454.022	502.43		H6N5F3	590.97	630.197	528.454	516.702	512.311	498.769		H6N5F3	590.447	686.917	525.076	536.402	521.394	555.711		H6N5F3	538.13
H5N6F3	191.678	146.728	139.357	125.909	127.06	127.546		H5N6F3	188.914	178.522	151.364	110.769	125.293	161.408		H5N6F3	208.957	165.889	169.395	150.328	141.596	144.233		H5N6F3	197.795	183.052	161.55	141.149	143.7	162.624		H5N6F3	214.741	179.494	188.318	168.91	156.138	159.149		H5N6F3	211.591	197.42	182.619	170.951	160.389	175.065		H5N6F3	208.736
H6N6F2	152.724	139.619	135.154	126.395	130.905	133.334		H6N6F2	165.646	166.495	143.618	106.841	128.971	157.591		H6N6F2	175.136	159.035	162.008	156.099	153.627	153.57		H6N6F2	167.53	180.299	160.426	139.499	157.166	161.831		H6N6F2	184.775	177.839	182.1	175.463	167.091	167.367		H6N6F2	177.878	195.953	176.412	167.836	169.714	178.865		H6N6F2	179.208
H7N6F1	161.483	194.129	191.579	153.304	189.907	167.702		H7N6F1	181.387	185.282	194.202	108.183	181.125	179.885		H7N6F1	183.678	195.862	212.941	180.55	197.896	184.496		H7N6F1	177.495	196.364	210.101	142.341	189.437	183.897		H7N6F1	190.96	192.668	201.14	185.458	191.443	193.314		H7N6F1	191.563	201.428	205.675	160.319	175.323	194.249		H7N6F1	198.148
H6N5F4	372.495	342.353	253.138	249.328	250.98	238.79		H6N5F4	350.879	456.212	274.611	241.54	261.852	330.071		H6N5F4	410.535	408.219	316.42	320.659	308.866	272.54		H6N5F4	381.983	479.871	306.331	328.236	320.682	341.752		H6N5F4	420.83	466.544	367.353	375.006	350.712	311.929		H6N5F4	413.779	510.745	355.447	421.436	381.186	371.726		H6N5F4	357.395
H6N6F3	179.63	170.069	161.138	153.287	159.347	154.958		H6N6F3	188.505	203.501	169.25	126.726	157.299	184.05		H6N6F3	205.196	187.696	196.061	181.968	177.039	165.377		H6N6F3	191.597	218.071	193.665	164.758	185.14	184.227		H6N6F3	212.475	209.558	205.909	205.658	196.329	181.988		H6N6F3	207.283	230.3	203.157	202.58	200.666	203.47		H6N6F3	204.265
H7N6F2	138.235	128.697	121.592	102.808	120.096	131.171		H7N6F2	149.945	157.746	138.805	84.58	116.307	157.916		H7N6F2	159.791	152.76	154.407	132.921	143.735	148.232		H7N6F2	155.037	173.588	151.95	117.135	143.879	165.229		H7N6F2	179.904	173.426	175.918	161.702	166.256	177.151		H7N6F2	177.705	189.9	177.9	151.707	161.647	192.764		H7N6F2	182.281
H6N6F4	65.3839	63.104	48.7866	53.8304	59.0006	46.3179		H6N6F4	67.8657	88.4398	54.8694	45.6836	55.8369	74.979		H6N6F4	83.1327	76.4252	65.3179	76.0442	74.0401	60.9729		H6N6F4	83.5658	94.6022	72.55	72.4046	75.4239	76.799		H6N6F4	86.9617	88.9958	81.4168	93.1097	84.7183	75.4165		H6N6F4	91.2726	100.065	79.2034	90.6155	85.2012	83.5285		H6N6F4	76.3921
H7N6F3	209.406	191.874	181.749	162.764	181.576	182.158		H7N6F3	219.902	237.864	204.95	131.191	177.005	228.717		H7N6F3	242.567	220.937	228.423	208.836	217.186	210.05		H7N6F3	222.422	252.813	226.653	181.074	213.667	234.568		H7N6F3	258.047	245.703	248.17	240.372	242.319	236.164		H7N6F3	248.999	275.661	246.956	228.182	237.969	259.09		H7N6F3	245.708
H7N6F4	188.654	165.757	154.479	142.057	154.567	144.514		H7N6F4	194.227	214.049	169.954	129.097	159.467	196.242		H7N6F4	215.863	188.054	193.613	184.485	186.474	165.477		H7N6F4	191.336	221.747	191.082	173.001	198.485	196.973		H7N6F4	222.338	215.7	214.353	218.475	214.225	189.512		H7N6F4	214.58	242.687	211.613	217.373	218.478	215.475		H7N6F4	201.257
H7N6F5	90.8473	74.2148	62.011	59.1115	66.5151	64.0733		H7N6F5	96.0137	111.366	80.2928	49.9096	72.3164	91.5382		H7N6F5	106.624	90.4361	86.4282	79.1121	81.4243	70.8331		H7N6F5	94.0284	112.294	86.5956	76.5243	89.7909	89.0253		H7N6F5	109.904	103.066	99.5254	100.606	93.7645	88.62		H7N6F5	105.222	118.824	95.9718	92.8859	95.1524	101.502		H7N6F5	99.5857
[truncated: 124 more columns]
